# Supplementary material for: Sperm Morphology in Neotropical Primates
Source: Animals (Basel). 2019 Oct 21;9(10):839. doi: 10.3390/ani9100839 (PMC6827008; doi:10.3390/ani9100839)
Supplement: Supplementary file 1 [file animals-09-00839-s001.zip]

Archive with 1 entries (1 files):
- animals-520304-SI.xls
