# Supplementary material for: Sperm Morphology in Neotropical Primates
Source: Animals (Basel). 2019 Oct 21;9(10):839. doi: 10.3390/ani9100839 (PMC6827008; doi:10.3390/ani9100839)
Supplement: Supplementary file 1 [file animals-09-00839-s001.zip › animals-520304-SI.xls]

## Sheet: Spermatozoa Measurements
Specimen photograph measured	Head Length (mm)	Head Width (mm)	Acrosome Length (mm)	Midpiece Length (mm)	Midpiece Width (mm)	Tail Length (mm)	Total Length (mm)	Midpiece Volume (mm3)
CCY D000 1	6.464	3.983	3.747	8.718	0.738	57.665	63.484	3.72923
CCY D000 2	6.074	4.049	3.707	8.55	0.764	60.086	66.55	3.91961
CCY D000 3	6.022	3.992	3.686	8.078	0.862	59.764	65.838	4.7142
CCY D000 4	6.085	3.761	3.663	7.859	0.828	57.327	63.349	4.23173
CCY D000 5	6.073	3.791	3.501	8.539	0.842	58.522	64.607	4.75468
CCY D000 6	6.245	3.811	3.434	9.365	0.805	57.9	63.973	4.76639
CCY D000 7	5.842	4.025	3.927	8.342	0.863	58.999	65.244	4.87957
CCY D000 8	6.369	3.933	3.581	8.449	0.808	57.145	62.987	4.33229
CCY D000 9	5.845	3.956	3.761	8.309	0.785	59.563	65.932	4.02141
CCY D000 10	6.304	3.646	3.485	7.957	0.804	58.786	64.631	4.03972
CCY D000 11	6.517	3.847	3.353	8.387	0.746	57.813	64.117	3.66585
CCY D000 12	6.274	3.918	3.726	9.039	0.863	58.404	64.921	5.28727
CCY D000 13	6.34	3.934	3.729	8.829	0.862	58.647	64.921	5.15248
CCY D000 14	6.291	3.801	3.384	8.078	0.802	57.708	64.048	4.08077
CCY D000 15	5.792	3.861	3.673	8.294	0.865	58.512	64.803	4.87401
CCY D000 16	6.185	3.656	3.6	8.51	0.8	59.381	65.173	4.27759
CCY D000 17	6.294	3.815	3.775	8.633	0.824	60.858	67.043	4.60369
CCY D000 18	5.964	4.364	3.444	7.95	0.819	59.934	66.228	4.18817
CCY D000 19	6.081	4.06	3.63	8.709	0.823	61.123	67.087	4.63295
CCY D000 20	6.114	3.985	3.814	8.66	0.944	60.575	66.656	6.0611
CCY D000 21	5.916	4.082	3.667	8.32	0.813	58.629	64.743	4.31911
CCY D000 22	6.034	4.097	3.155	9.352	0.905	60.371	66.287	6.01577
CCY D000 23	6.061	3.785	3.259	9.118	0.827	56.84	62.874	4.89779
CCY D000 24	6.218	3.978	3.504	8.662	0.902	59.655	65.716	5.53504
CCY D000 25	6.074	3.984	3.458	8.311	0.839	56.776	62.994	4.59481
CCY D000 26	6.145	3.996	3.688	8.456	0.826	57.74	63.814	4.53122
CCY D000 27	6.115	3.895	3.422	9.126	0.895	58.848	64.993	5.74138
CCY D000 28	6.074	3.595	3.632	8.314	0.912	58.263	64.378	5.43112
CCY D000 29	5.741	4.056	3.201	8.371	0.894	58.756	64.83	5.25463
CCY D000 30	5.637	3.922	3.337	9.35	0.881	57.007	62.748	5.69972
CCY D000 31	6.186	3.906	3.508	8.701	0.916	59.505	65.142	5.7339
CCY D000 32	6.134	3.952	3.663	8.736	0.854	59.298	65.484	5.00401
CCY D000 33	5.941	4.005	3.635	8.357	0.909	58.405	64.539	5.42336
CCY D000 34	5.762	4.025	3.637	8.297	0.917	56.898	62.839	5.47961
CCY D000 35	5.928	3.621	3.645	8.322	0.882	57.757	63.519	5.08458
CCY D000 36	6.39	3.4898	3.561	8.295	0.912	58.859	64.787	5.41871
CCY D000 37	5.971	3.727	3.917	8.331	0.867	56.148	62.538	4.91842
CCY D000 38	6.126	3.886	3.555	9.037	0.88	59.007	64.978	5.49641
CCY D000 39	6.12	4.025	3.637	8.797	0.916	57.77	63.896	5.79716
CCY D000 40	6.36	3.63	3.674	8.604	0.86	59.448	65.568	4.9979
CCY D000 41	6.223	3.741	3.831	9.325	0.92	60.969	67.329	6.1989
CCY D000 42	5.97	4.029	3.992	9.029	0.916	60.13	66.353	5.95005
CCY D000 43	6.306	3.553	3.427	8.777	0.878	57.887	63.857	5.31404
CCY D000 44	5.796	3.806	3.681	8.757	0.926	60.431	66.737	5.89749
CCY D000 45	5.915	3.851	3.55	8.769	0.827	58.65	64.446	4.71033
CCY D000 46	6.057	3.877	3.47	9.107	0.813	59.538	65.453	4.72766
CCY D000 47	5.992	3.785	3.665	8.869	0.876	62.307	68.364	5.34531
CCY D000 48	6.362	3.806	3.765	8.455	0.939	59.5	65.492	5.8551
CCY D000 49	5.996	3.851	3.502	8.91	0.78	58.883	65.245	4.25752
CCY D000 50	5.675	3.867	3.596	8.866	0.894	59.788	65.784	5.56535
CCY D000 51	6.412	3.621	3.55	8.836	0.808	59.337	65.012	4.53073
CCY D000 52	6.267	4.045	3.566	8.795	0.967	59.42	65.832	6.4592
CCY D000 53	6.667	3.776	3.697	9.028	0.867	57.973	64.24	5.32991
CCY D000 54	6.394	3.982	3.84	8.531	0.76	58.917	65.584	3.87005
CCY D000 55	6.645	4.091	3.992	9.096	0.971	59.801	66.195	6.73564
CCY D000 56	6.308	4.231	3.973	8.843	0.887	60.25	66.895	5.46433
CCY D000 57	6.482	3.882	3.989	9.4	0.769	60.353	66.661	4.36587
CCY D000 58	6.339	4.138	3.668	9.03	0.804	61.498	67.98	4.58448
CCY D000 59	6.488	4.034	3.411	8.601	0.899	58.349	64.688	5.45957
CCY D000 60	6.341	4.016	3.617	8.405	0.81	58.802	65.29	4.33109
CCY D000 61	6.198	3.892	3.78	8.712	0.83	61.591	67.932	4.71372
CCY D000 62	5.959	3.793	3.649	8.837	0.839	58.58	64.778	4.88561
CCY D000 63	6.19	3.593	3.633	8.35	0.815	58.608	64.567	4.35604
CCY D000 64	6.256	3.892	3.672	8.644	0.788	58.876	65.066	4.21558
CCY D000 65	6.529	3.89	3.932	8.422	0.789	57.682	63.938	4.11774
CCY D000 66	6.403	3.909	4.037	9.234	0.788	60.763	67.292	4.50331
CCY D000 67	6.255	4.12	3.769	8.719	0.968	58.052	64.455	6.41663
CCY D000 68	6.043	3.922	3.946	8.768	0.893	60.13	66.385	5.49153
CCY D000 69	5.991	3.737	3.8	9.124	0.901	58.512	64.555	5.81734
CCY D000 70	6.346	3.807	3.737	8.266	0.801	60.665	66.656	4.16534
CCY D000 71	6.343	4.026	3.655	8.697	0.888	60.729	67.075	5.38623
CCY D000 72	6.314	3.801	3.606	8.836	0.815	61.49	67.833	4.60957
CCY D000 73	6.012	4.148	4.177	7.833	0.901	61.991	68.305	4.99422
CCY D000 74	6.606	3.644	3.62	8.826	0.869	60.548	66.56	5.23472
CCY D000 75	6.228	4.14	4.18	8.324	0.916	57.271	63.877	5.48546
CCY D000 76	6.287	3.758	3.668	8.706	0.948	60.587	66.815	6.14505
CCY D000 77	6.26	4.037	3.707	9.25	0.943	60.653	66.94	6.46033
CCY D000 78	5.898	3.961	3.796	8.552	0.888	59.295	65.555	5.29643
CCY D000 79	6.541	3.925	3.384	8.845	0.895	58.589	64.487	5.5646
CCY D000 80	6.021	3.992	3.976	8.736	0.856	59.88	66.421	5.02748
CCY D000 81	6.182	3.762	3.839	8.798	0.858	60.037	66.058	5.08684
CCY D000 82	6.051	4.162	3.909	9.096	0.801	59.948	66.13	4.58359
CCY D000 83	6.155	3.859	3.921	9.148	0.84	58.308	64.359	5.06961
CCY D000 84	6.018	3.712	3.657	8.759	0.847	58.93	65.085	4.93527
CCY D000 85	5.834	3.909	3.413	8.466	0.876	56.403	62.421	5.10242
CCY D000 86	6.418	3.996	3.525	8.209	0.912	59.525	65.359	5.36253
CCY D000 87	6.244	4.02	4.111	8.419	0.827	59.187	65.605	4.52232
CCY D000 88	5.985	3.619	3.683	8.318	0.819	57.891	64.135	4.38204
CCY D000 89	6.343	3.989	3.745	8.426	0.834	60.952	66.937	4.60303
CCY D000 90	6.195	3.931	3.803	8.938	0.952	60.424	66.767	6.36215
CCY D000 91	6.062	3.773	3.836	8.344	0.883	58.308	64.503	5.10958
CCY D000 92	5.836	3.618	3.49	8.44	0.861	58.044	64.106	4.91404
CCY D000 93	5.865	3.582	3.527	8.724	0.838	61.38	67.216	4.81164
CCY D000 94	6.386	3.471	3.723	8.415	0.847	60.235	66.1	4.74145
CCY D000 95	6.323	3.699	3.982	8.944	0.854	57.311	63.697	5.12315
CCY D000 96	6.22	4.33	4.129	8.341	0.941	60.466	66.789	5.80079
CCY D000 97	6.681	4.05	3.972	9.171	0.852	59.809	66.029	5.2286
CCY D000 98	6.282	3.967	3.944	9.154	0.861	59.936	66.617	5.32975
CCY D000 99	6.118	3.859	3.817	8.289	0.835	60.257	66.539	4.53905
CCY D000 100	5.81	3.87	3.842	9.118	0.894	59.832	65.95	5.72354
Mean	6.16431	3.88992	3.68749	8.66739	0.85928	59.1915	65.3559	5.04758
SD	0.227023	0.173498	0.208045	0.358506	0.0524324	1.31644	1.3682	0.67172
Median	6.1835	3.9005	3.67	8.7035	0.861	59.241	65.2675	5.01574
Max	6.681	4.364	4.18	9.4	0.971	62.307	68.364	6.73564
Min	5.637	3.471	3.155	7.833	0.738	56.148	62.421	3.66585
Range	1.044	0.893	1.025	1.567	0.233	6.159	5.943	3.06979
CCY ED08 1	6.059	3.634	2.994	8.556	0.837	58.236	64.295	4.70773
CCY ED08 2	6.196	4.362	2.894	9.013	1.17	59.144	65.34	9.69016
CCY ED08 3	6.167	3.802	2.766	9.164	0.773	59.971	66.138	4.30065
CCY ED08 4	5.537	3.881	3.047	9.105	0.744	59.764	65.301	3.95836
CCY ED08 5	5.867	3.427	2.055	9.162	0.853	56.379	62.246	5.23574
CCY ED08 6	5.897	3.556	2.949	9.349	0.762	58.417	64.314	4.26349
CCY ED08 7	5.657	3.717	3.182	8.489	0.729	55.301	60.958	3.54325
CCY ED08 8	6.085	3.949	2.833	9.615	0.72	58.377	64.462	3.91475
CCY ED08 9	6.225	3.741	2.562	9.615	0.826	59.155	65.38	5.15228
CCY ED08 10	6.164	3.966	2.888	7.534	0.778	58.157	64.321	3.58158
CCY ED08 11	5.576	3.466	2.671	9.321	0.778	59.703	65.279	4.4311
CCY ED08 12	6.176	4.073	2.634	7.565	0.767	56.983	63.159	3.49534
CCY ED08 13	6.187	3.777	3.157	8.531	0.853	58.936	65.123	4.87515
CCY ED08 14	6.244	3.536	2.864	8.539	1.009	59.028	65.272	6.82778
CCY ED08 15	6.131	3.951	2.614	8.852	0.769	56.489	62.62	4.11135
CCY ED08 16	6.141	3.948	2.817	8.082	0.858	56.645	62.786	4.67287
CCY ED08 17	5.952	3.872	2.668	8.646	0.773	57.578	63.53	4.05755
CCY ED08 18	5.757	3.744	2.614	9.209	0.717	59.262	65.019	3.71827
CCY ED08 19	6.193	4.023	2.94	9.179	0.799	59.742	65.935	4.60234
CCY ED08 20	5.758	3.853	2.13	8.654	0.81	55.588	61.346	4.4594
CCY ED08 21	5.958	3.836	2.553	9.49	0.745	57.639	63.597	4.13684
CCY ED08 22	6.002	4.056	3.26	8.761	0.741	59.587	65.589	3.77816
CCY ED08 23	5.69	3.912	2.766	8.806	0.773	58.12	63.81	4.13264
CCY ED08 24	6.124	3.674	2.727	8.63	0.767	58.778	64.902	3.98741
CCY ED08 25	5.578	3.711	2.511	9.015	0.714	58.978	64.556	3.60954
CCY ED08 26	5.719	4.109	2.391	8.66	0.776	59.24	64.959	4.09573
CCY ED08 27	6.038	3.742	2.379	9.997	0.81	57.146	63.184	5.15145
CCY ED08 28	6.168	3.536	2.712	8.684	0.773	59.971	66.139	4.07539
CCY ED08 29	5.898	3.942	2.921	8.825	0.858	60.62	66.518	5.10245
CCY ED08 30	5.82	3.592	2.562	8.883	0.773	55.197	61.017	4.16878
CCY ED08 31	6.077	4.034	3.308	8.742	0.71	55.785	61.862	3.46113
CCY ED08 32	5.854	3.346	3.091	9.128	0.71	58.325	64.179	3.61395
CCY ED08 33	6.004	4.077	3.325	8.602	0.773	60.749	66.753	4.0369
CCY ED08 34	6.131	3.623	3.406	7.779	0.752	55.725	61.856	3.45501
CCY ED08 35	6.286	4.297	3.522	8.451	0.71	60.795	67.081	3.34591
CCY ED08 36	5.975	3.915	3.26	9.094	0.976	55.665	61.64	6.80369
CCY ED08 37	6.372	4.41	3.522	9.835	0.826	57.054	63.426	5.27017
CCY ED08 38	6.079	3.942	3.009	9.163	0.774	57.618	63.697	4.31131
CCY ED08 39	6.334	4.161	3.668	9.202	0.702	59.558	65.892	3.56161
CCY ED08 40	6.277	4.149	2.88	9.026	0.745	58.387	64.664	3.93457
CCY ED08 41	6.055	3.938	2.865	9.053	0.77	56.495	62.55	4.21564
CCY ED08 42	6.521	4.308	2.571	8.482	0.732	56.849	63.37	3.56952
CCY ED08 43	6.225	4.03	3.175	9.279	0.763	57.105	63.33	4.24268
CCY ED08 44	5.376	3.522	2.182	8.916	0.717	56.335	61.711	3.59996
CCY ED08 45	5.844	3.599	2.965	8.643	0.748	58.338	64.182	3.79802
CCY ED08 46	5.824	3.778	3.174	8.792	0.877	56.78	62.604	5.31101
CCY ED08 47	5.867	3.902	2.47	9.356	0.77	57.547	63.414	4.35674
CCY ED08 48	6.182	3.938	3.466	9.005	0.77	58.593	64.775	4.19329
CCY ED08 49	6.316	3.741	2.262	8.858	0.74	58.697	65.013	3.80968
CCY ED08 50	6.139	3.959	3.551	8.584	0.774	59.371	65.51	4.03889
CCY ED08 51	6.137	3.949	2.981	7.725	0.781	56.05	62.187	3.70076
CCY ED08 52	6.139	3.722	3.102	8.345	0.767	59.572	65.711	3.85573
CCY ED08 53	5.766	3.388	2.778	9.073	0.799	56.992	62.758	4.54919
CCY ED08 54	6.193	3.834	3.125	9.224	0.826	57.788	63.981	4.94276
CCY ED08 55	5.695	4.122	2.544	9.238	0.778	57.814	63.509	4.39164
CCY ED08 56	5.665	3.815	2.859	8.493	0.976	57.19	62.855	6.35405
CCY ED08 57	5.519	3.993	2.143	9.143	0.678	58.83	64.349	3.30094
CCY ED08 58	6.061	3.927	3.157	8.364	0.77	55.99	62.051	3.8948
CCY ED08 59	6.251	3.81	2.971	8.383	0.847	54.915	61.166	4.72342
CCY ED08 60	6.353	4.021	2.434	8.978	0.717	60.288	66.641	3.625
CCY ED08 61	6.187	3.985	2.618	9.816	0.748	57.323	63.51	4.31348
CCY ED08 62	5.672	4	2.413	9.087	0.778	58.599	64.271	4.31986
CCY ED08 63	6.017	4.03	2.995	9.064	0.717	58.579	64.596	3.65972
CCY ED08 64	5.759	3.976	2.89	9.471	0.71	55.537	61.296	3.74975
CCY ED08 65	6.201	4.165	3.466	9.691	0.763	60.146	66.347	4.43106
CCY ED08 66	6.084	4.085	3.218	9.698	0.744	55.963	62.047	4.21617
CCY ED08 67	6.285	4.214	2.629	9.071	0.617	59.229	65.514	2.71216
CCY ED08 68	6.211	4.233	2.843	9.353	0.847	60.671	66.882	5.26996
CCY ED08 69	5.905	3.669	2.731	9.303	0.91	60.394	66.299	6.05056
CCY ED08 70	6.358	4.25	3.112	8.428	0.873	58.671	65.029	5.04479
CCY ED08 71	6.038	3.77	3.332	8.973	0.774	57.256	63.294	4.22191
CCY ED08 72	5.785	4.116	2.479	10.481	0.744	55.107	60.892	4.55657
CCY ED08 73	5.736	3.768	2.778	9.404	0.729	56.822	62.558	3.92516
CCY ED08 74	6.055	3.928	2.865	8.139	0.741	57.564	63.619	3.50992
CCY ED08 75	6.361	4.214	2.919	9.381	0.748	58.632	64.993	4.12232
CCY ED08 76	6.497	3.815	2.875	8.259	0.735	59.425	65.922	3.50423
CCY ED08 77	5.569	3.954	2.387	7.998	0.77	56.292	61.861	3.72437
CCY ED08 78	6.116	4.237	2.575	8.082	0.781	58.677	64.793	3.87178
CCY ED08 79	6.49	3.723	2.768	9.102	0.877	57.197	63.687	5.49827
CCY ED08 80	6.482	3.912	3.143	9.343	0.752	57.986	64.468	4.14965
CCY ED08 81	6.244	3.668	2.766	9.161	0.773	57.544	63.788	4.29924
CCY ED08 82	5.544	4.087	2.654	7.998	0.529	58.093	63.637	1.75785
CCY ED08 83	6.49	4.259	3.047	8.9	0.946	57.325	63.815	6.2555
CCY ED08 84	6.611	4.044	2.89	9.593	0.744	57.071	63.682	4.17052
CCY ED08 85	6.012	3.975	2.817	9.952	0.742	57.413	63.425	4.30336
CCY ED08 86	6.509	3.567	3.098	9.39	0.738	59.529	66.038	4.01669
CCY ED08 87	6.193	3.976	3.052	9.426	0.717	58.071	64.264	3.80588
CCY ED08 88	6.034	3.949	2.679	9.641	0.752	57.106	63.14	4.28201
CCY ED08 89	5.88	3.793	2.289	8.383	0.617	55.233	61.113	2.50645
CCY ED08 90	6.226	4.516	3.465	9.972	0.81	56.331	62.557	5.13857
CCY ED08 91	5.995	3.868	2.998	10.362	0.72	58.531	64.526	4.21889
CCY ED08 92	6.391	4.077	2.668	8.813	0.738	61.694	68.085	3.76987
CCY ED08 93	5.984	3.972	3.359	8.703	0.774	57.789	63.773	4.09488
CCY ED08 94	6.071	3.853	2.798	9.11	0.774	58.559	64.63	4.28638
CCY ED08 95	6.234	3.872	3.256	8.789	0.831	59.345	65.579	4.76685
CCY ED08 96	6.224	4.042	2.649	9.578	0.818	56.053	62.277	5.03351
CCY ED08 97	6.449	4.117	2.698	9.562	0.802	58.571	65.02	4.83045
CCY ED08 98	6.365	3.832	2.484	9.297	0.706	57.109	63.474	3.6395
CCY ED08 99	6.458	3.773	2.502	9.352	0.706	57.739	64.197	3.66103
CCY ED08 100	6.463	3.862	2.809	9.139	0.893	55.919	62.382	5.72389
Mean	6.06666	3.90784	2.85841	8.98152	0.77821	57.9443	64.0109	4.31519
SD	0.268122	0.227116	0.344984	0.562915	0.0806831	1.51685	1.58055	0.969914
Median	6.1005	3.933	2.8615	9.0585	0.77	58.0285	64.08	4.15921
Max	6.611	4.516	3.668	10.481	1.17	61.694	68.085	9.69016
Min	5.376	3.346	2.055	7.534	0.529	54.915	60.892	1.75785
Range	1.235	1.17	1.613	2.947	0.641	6.779	7.193	7.93231
CCY 4FF6 1	6.477	4.444	4.021	7.993	0.841	58.07	64.547	4.44009
CCY 4FF6 2	6.345	4.192	4.217	7.975	0.866	60.219	66.564	4.69739
CCY 4FF6 3	6.489	3.936	3.617	8.774	0.745	59.669	66.158	3.82472
CCY 4FF6 4	6.164	4.435	4.17	8.945	0.91	58.07	64.234	5.81772
CCY 4FF6 5	5.811	3.904	3.522	8.45	0.748	58.066	63.877	3.71321
CCY 4FF6 6	5.75	3.811	4.089	8.455	0.744	55.871	61.621	3.67578
CCY 4FF6 7	6.187	4.053	4.488	8.418	0.74	57.552	63.739	3.62045
CCY 4FF6 8	6.325	4.363	4.39	8.182	0.744	59.246	65.571	3.55709
CCY 4FF6 9	5.811	3.933	3.141	8.277	0.793	56.612	62.423	4.08798
CCY 4FF6 10	6.376	3.97	4.401	8.815	0.771	59.859	66.235	4.11548
CCY 4FF6 11	6.863	4.233	4.512	8.741	0.832	60.786	67.649	4.75223
CCY 4FF6 12	6.574	4.064	4.222	8.846	0.835	62.075	68.649	4.84406
CCY 4FF6 13	6.23	3.874	4.03	8.706	0.78	59.039	65.269	4.16004
CCY 4FF6 14	5.989	4.064	3.85	8.895	0.859	60.416	66.405	5.15492
CCY 4FF6 15	6.234	4.342	3.906	8.784	0.854	57.229	63.463	5.03151
CCY 4FF6 16	6.298	3.856	3.744	7.492	0.773	55.929	62.227	3.51598
CCY 4FF6 17	5.948	3.979	3.63	8.268	0.734	58.982	64.93	3.4985
CCY 4FF6 18	6.25	3.772	3.67	8.221	0.833	60.365	66.615	4.48027
CCY 4FF6 19	6.026	3.976	3.41	8.103	0.988	57.873	63.899	6.21226
CCY 4FF6 20	5.93	3.805	3.246	8.648	0.797	58.133	64.063	4.31442
CCY 4FF6 21	6.426	3.872	3.547	7.89	0.866	56.938	63.364	4.64732
CCY 4FF6 22	6.494	3.773	3.39	7.898	0.841	62.178	68.672	4.38732
CCY 4FF6 23	6.348	3.805	3.635	7.267	0.725	58.853	65.201	3
CCY 4FF6 24	6.25	3.717	3.662	7.033	0.641	59.579	65.829	2.26959
CCY 4FF6 25	6.034	3.88	3.74	8.575	0.772	59.074	65.108	4.01383
CCY 4FF6 26	6.384	4.107	3.917	7.4	0.88	60.699	67.083	4.50077
CCY 4FF6 27	6.159	3.954	3.521	8.456	0.789	60.62	66.779	4.13437
CCY 4FF6 28	5.836	3.688	3.616	7.931	0.765	56.776	62.612	3.64536
CCY 4FF6 29	6.539	3.774	3.584	7.209	0.786	53.892	60.431	3.49792
CCY 4FF6 30	6.007	3.498	3.545	8.135	0.726	61.547	67.554	3.3676
CCY 4FF6 31	6.207	3.608	4.056	7.35	0.732	60.603	66.81	3.09314
CCY 4FF6 32	6.087	4.021	3.86	7.06	0.731	61.462	67.549	2.96298
CCY 4FF6 33	6.139	3.923	3.578	7.481	0.654	57.478	63.617	2.51307
CCY 4FF6 34	6.118	3.719	3.601	7.543	0.576	59.245	65.363	1.96553
CCY 4FF6 35	6.38	3.719	4.076	8.857	0.875	59.395	65.775	5.3259
CCY 4FF6 36	6.539	4.018	3.616	7.534	0.801	60.136	66.675	3.79647
CCY 4FF6 37	6.219	3.846	3.661	7.834	0.734	60.417	66.636	3.31486
CCY 4FF6 38	6.642	4.135	3.678	8.495	0.757	58.892	65.534	3.82336
CCY 4FF6 39	6.208	3.9	3.799	8.716	0.706	58.164	64.372	3.41206
CCY 4FF6 40	6.152	3.81	3.918	8.362	0.7	60.285	66.437	3.21807
CCY 4FF6 41	6.189	4.017	3.702	7.013	0.846	58.144	64.333	3.94216
CCY 4FF6 42	6.539	4.209	4.092	8.464	0.75	60.723	67.262	3.73928
CCY 4FF6 43	6.064	3.824	3.756	8.542	0.68	62.836	68.9	3.10218
CCY 4FF6 44	6.599	3.448	4.048	8.534	0.821	59.502	66.101	4.51782
CCY 4FF6 45	6.252	3.826	3.334	8.281	0.817	62.064	68.316	4.34127
CCY 4FF6 46	5.701	3.479	3.303	8.525	0.769	57.677	63.378	3.95947
CCY 4FF6 47	5.998	3.655	3.785	8.812	0.772	57.929	63.927	4.12476
CCY 4FF6 48	6.5	3.701	4.387	8.323	0.731	60.959	67.459	3.49305
CCY 4FF6 49	5.788	4.054	3.613	8.313	0.851	57.492	63.28	4.72832
CCY 4FF6 50	6.617	4.018	3.199	9.178	0.796	59.482	66.099	4.56735
CCY 4FF6 51	5.793	3.554	3.397	8.528	0.722	60.437	66.23	3.4915
CCY 4FF6 52	6.363	3.783	3.662	8.731	0.717	61.667	68.03	3.52527
CCY 4FF6 53	6.315	4.173	4.123	8.475	0.814	55.334	61.649	4.4104
CCY 4FF6 54	5.779	3.662	3.25	7.939	0.763	58.26	64.039	3.62998
CCY 4FF6 55	6.021	3.92	3.312	8.779	0.747	58.914	64.935	3.84748
CCY 4FF6 56	6.06	3.986	3.488	8.699	0.756	60.98	67.04	3.90484
CCY 4FF6 57	6.185	3.714	3.863	8.561	0.733	63.291	69.476	3.61262
CCY 4FF6 58	6.043	3.634	3.549	8.444	0.851	60.939	66.982	4.80283
CCY 4FF6 59	6.317	4.003	4.064	8.295	0.759	60.718	67.035	3.7531
CCY 4FF6 60	6.082	3.571	3.458	8.362	0.771	60.765	66.847	3.90399
CCY 4FF6 61	6.015	3.753	3.34	8.532	0.748	58.954	64.969	3.74925
CCY 4FF6 62	6.55	4.217	3.78	7.917	0.822	60.409	66.959	4.2014
CCY 4FF6 63	6.098	4.08	3.634	8.665	0.772	60.55	66.648	4.05595
CCY 4FF6 64	6.133	4.122	3.483	8.826	0.784	59.525	65.658	4.26075
CCY 4FF6 65	6.127	3.934	4	9.001	0.754	60.337	66.464	4.01905
CCY 4FF6 66	6.374	3.954	3.993	7.565	0.702	58.287	64.661	2.92801
CCY 4FF6 67	6.213	3.678	3.727	8.91	0.897	61.813	68.026	5.63057
CCY 4FF6 68	6.031	3.923	3.546	8.615	0.71	59.431	65.462	3.41084
CCY 4FF6 69	6.049	3.77	3.22	8.393	0.772	59.126	65.175	3.92864
CCY 4FF6 70	6.265	3.92	3.726	8.943	0.769	60.418	66.683	4.15361
CCY 4FF6 71	6.327	3.997	3.729	7.994	0.715	59.687	66.014	3.20971
CCY 4FF6 72	6.102	3.624	3.402	8.071	0.741	59.41	65.512	3.4806
CCY 4FF6 73	6.347	4.048	3.648	8.181	0.806	59.738	66.085	4.17413
CCY 4FF6 74	6.165	3.892	3.889	8.122	0.714	60.329	66.494	3.25199
CCY 4FF6 75	6.387	3.899	3.866	8.736	0.774	59.038	65.425	4.1104
CCY 4FF6 76	5.747	3.831	3.322	8.682	0.803	58.943	64.69	4.39684
CCY 4FF6 77	6.595	4.025	4.394	8.741	0.8	59.915	66.51	4.39371
CCY 4FF6 78	6.495	3.814	3.484	8.278	0.898	60.053	66.548	5.24286
CCY 4FF6 79	5.881	4.027	3.528	8.779	0.879	61.328	67.209	5.32737
CCY 4FF6 80	5.599	3.524	3.103	8.306	0.744	59.818	65.417	3.611
CCY 4FF6 81	6.511	4.172	4.078	8.834	0.777	59.623	66.134	4.1888
CCY 4FF6 82	6.432	3.76	3.797	9.137	0.809	61.405	67.837	4.69668
CCY 4FF6 83	6.148	3.86	3.424	8.205	0.786	61.734	67.882	3.9812
CCY 4FF6 84	6.443	4.071	3.644	8.741	0.749	59.556	65.999	3.85136
CCY 4FF6 85	5.715	3.524	3.396	8.471	0.869	57.254	62.969	5.02417
CCY 4FF6 86	6.121	3.909	3.602	8.836	0.746	60.488	66.609	3.8621
CCY 4FF6 87	6.064	3.748	3.669	8.492	0.802	61.03	67.094	4.28991
CCY 4FF6 88	5.94	3.636	3.682	8.032	0.843	60.23	66.17	4.483
CCY 4FF6 89	5.941	3.617	3.727	8.532	0.827	61.436	67.377	4.58302
CCY 4FF6 90	6.492	3.953	3.984	9.064	0.774	59.08	65.572	4.26473
CCY 4FF6 91	6.397	4.079	4.129	8.785	0.757	61.205	67.602	3.95388
CCY 4FF6 92	6.226	3.833	3.414	8.354	0.704	60.234	66.46	3.25184
CCY 4FF6 93	6.231	4.086	4.093	8.442	0.836	61.085	67.316	4.63391
CCY 4FF6 94	6.397	3.712	3.589	8.365	0.783	61.081	67.478	4.02791
CCY 4FF6 95	6.386	4.175	3.568	8.152	0.781	59.996	66.382	3.90532
CCY 4FF6 96	6.556	3.881	3.881	8.056	0.74	59.394	65.95	3.46476
CCY 4FF6 97	5.887	3.901	3.806	8.684	0.754	59.663	65.55	3.87751
CCY 4FF6 98	5.97	3.73	3.648	8.611	0.86	60.265	66.235	5.00196
CCY 4FF6 99	6.307	3.829	3.818	9.017	0.746	60.263	66.57	3.94121
CCY 4FF6 100	5.845	3.829	3.77	8.914	0.76	59.76	65.605	4.0438
Mean	6.19959	3.89341	3.73194	8.35793	0.78017	59.603	65.8026	4.02665
SD	0.2543	0.207363	0.311402	0.494107	0.0619972	1.63351	1.69628	0.705978
Median	6.2075	3.8955	3.674	8.4555	0.772	59.749	66.1175	3.97033
Max	6.863	4.444	4.512	9.178	0.988	63.291	69.476	6.21226
Min	5.599	3.448	3.103	7.013	0.576	53.892	60.431	1.96553
Range	1.264	0.996	1.409	2.165	0.412	9.399	9.045	4.24673
CNI 911F 1	6.157	4.231	3.295	10.183	0.83	59.645	65.802	5.50962
CNI 911F 2	6.402	4.441	3.34	9.706	0.932	61.134	67.536	6.62159
CNI 911F 3	6.4	3.825	3.319	8.777	0.996	59.988	66.388	6.8384
CNI 911F 4	6.248	4.114	3.633	8.563	0.791	59.382	65.63	4.20793
CNI 911F 5	6.177	3.883	3.217	9.71	0.793	61.221	67.398	4.79574
CNI 911F 6	6.124	4.117	3.783	8.108	0.998	61.534	67.658	6.34256
CNI 911F 7	6.353	4.182	3.858	10.618	0.921	58.562	64.915	7.07379
CNI 911F 8	6.231	4.078	3.728	9.351	0.805	58.755	64.986	4.75926
CNI 911F 9	6.156	4.301	3.831	8.917	0.862	60.128	66.284	5.20383
CNI 911F 10	6.345	4.33	3.552	9.706	0.854	59.857	66.202	5.55963
CNI 911F 11	6.353	4.354	4.018	9.174	0.89	61.372	67.725	5.70727
CNI 911F 12	6.249	4.257	3.402	9.395	0.87	57.717	63.966	5.58503
CNI 911F 13	6.671	4.328	3.929	9.567	0.757	57.414	64.085	4.30584
CNI 911F 14	6.527	4.143	3.756	9.085	0.996	60.181	66.708	7.07837
CNI 911F 15	6.28	4.067	3.528	8.756	0.859	59.279	65.559	5.07437
CNI 911F 16	6.402	4.386	3.578	9.663	0.866	60.549	66.951	5.69164
CNI 911F 17	6.548	4.472	3.323	9.631	1.023	60.609	67.157	7.91612
CNI 911F 18	6.312	4.189	3.726	9.373	0.852	60.195	66.507	5.34377
CNI 911F 19	6.431	4.303	3.542	8.458	1.003	60.595	67.026	6.68281
CNI 911F 20	6.542	4.376	3.947	8.872	0.969	58.394	64.936	6.54273
CNI 911F 21	6.268	3.922	3.892	9.19	0.96	61.454	67.722	6.65193
CNI 911F 22	6.553	4.214	3.539	8.973	0.958	59.512	66.065	6.46783
CNI 911F 23	6.181	3.898	3.751	9.146	0.851	60.346	66.527	5.20212
CNI 911F 24	6.578	4.418	3.884	9.769	0.833	59.461	66.039	5.3239
CNI 911F 25	6.595	4.015	3.657	9.343	0.748	60.525	67.12	4.10563
CNI 911F 26	6.326	4.033	3.648	9.426	0.707	61.282	67.608	3.70046
CNI 911F 27	5.698	3.955	2.863	9.444	0.83	60.139	65.837	5.10978
CNI 911F 28	6.38	3.901	3.706	8.935	0.854	59.794	66.174	5.118
CNI 911F 29	6.28	4.315	3.344	9.45	0.884	59.594	65.874	5.79998
CNI 911F 30	6.163	3.941	3.494	8.995	0.86	61.025	67.188	5.22502
CNI 911F 31	6.158	4.087	3.563	9.457	0.854	61.701	67.859	5.417
CNI 911F 32	5.926	3.614	3.637	10.049	0.854	59.581	65.507	5.7561
CNI 911F 33	6.502	4.375	3.926	9.874	0.896	59.434	65.936	6.22586
CNI 911F 34	6.329	3.959	3.439	9.271	0.744	59.002	65.331	4.03053
CNI 911F 35	6.46	4.384	3.487	9.752	0.783	61.083	67.543	4.69577
CNI 911F 36	6.239	3.915	3.891	9.66	0.843	61.103	67.342	5.39166
CNI 911F 37	6.241	3.826	3.624	8.558	0.77	59.195	65.436	3.98514
CNI 911F 38	6.714	4.029	4.028	9.569	0.848	60.212	66.926	5.40441
CNI 911F 39	6.122	4.046	3.586	10.115	0.86	59.582	65.704	5.87561
CNI 911F 40	5.938	3.888	3.464	9.835	0.721	59.146	65.084	4.01546
CNI 911F 41	6.199	3.815	3.712	9.439	0.812	59.907	66.106	4.88796
CNI 911F 42	6.242	4.114	3.562	8.877	0.827	60.912	67.154	4.76834
CNI 911F 43	6.448	4.328	3.618	9.65	0.839	60.831	67.279	5.33508
CNI 911F 44	6.202	4.025	3.643	9.102	0.958	60.729	66.931	6.56081
CNI 911F 45	6.241	4.22	3.627	9.202	0.884	60.433	66.674	5.64777
CNI 911F 46	6.362	4.354	3.799	9.497	0.806	60.751	67.113	4.84559
CNI 911F 47	6.588	4.335	3.863	9.949	0.804	61.202	67.79	5.05105
CNI 911F 48	6.589	4.232	3.536	9.322	0.75	60.074	66.663	4.11833
CNI 911F 49	6.514	4.156	3.528	9.296	0.799	61.613	68.127	4.661
CNI 911F 50	6.157	4.035	3.378	10.049	0.786	59.731	65.888	4.87593
CNI 911F 51	6.502	3.958	3.605	9.823	0.78	61.216	67.718	4.69379
CNI 911F 52	6.52	4.664	3.109	8.86	0.929	60.191	66.711	6.00558
CNI 911F 53	6.531	4.511	3.447	8.895	0.763	59.324	65.855	4.0671
CNI 911F 54	5.979	3.833	3.357	9.043	0.706	60.036	66.015	3.54007
CNI 911F 55	6.248	4.046	3.423	8.861	0.766	59.282	65.53	4.08348
CNI 911F 56	6.132	4.215	3.435	8.857	0.79	59.901	66.033	4.34141
CNI 911F 57	6.569	3.916	3.378	9.034	0.802	59.59	66.159	4.56372
CNI 911F 58	5.991	3.756	3.263	9.078	0.728	59.561	65.552	3.7787
CNI 911F 59	6.289	4.035	3.641	8.271	0.72	59.288	65.577	3.36754
CNI 911F 60	6.171	4.61	3.333	9.832	0.933	58.217	64.388	6.72195
CNI 911F 61	6.296	3.677	3.808	9.749	0.759	60.706	67.002	4.41096
CNI 911F 62	6.202	4.429	3.503	8.773	0.773	58.63	64.832	4.11715
CNI 911F 63	6.078	3.816	3.445	9.823	0.747	58.989	65.067	4.30502
CNI 911F 64	6.387	4.375	3.874	9.063	0.854	58.331	64.718	5.19132
CNI 911F 65	6.094	4.126	3.736	9.231	0.825	60.893	66.987	4.93454
CNI 911F 66	6.378	4.359	3.889	8.839	0.807	61.308	67.686	4.52106
CNI 911F 67	6.296	4.482	3.825	9.493	0.928	58.814	65.11	6.4208
CNI 911F 68	6.504	4.286	3.845	10.149	0.985	59.956	66.46	7.73367
CNI 911F 69	6.064	4.063	3.572	9.169	0.763	60.151	66.215	4.19238
CNI 911F 70	6.325	3.866	3.331	9.805	0.761	59.202	65.527	4.45971
CNI 911F 71	6.259	4.486	3.7	9.179	0.825	60.582	66.841	4.90674
CNI 911F 72	6.236	3.825	3.532	8.821	0.749	58.49	64.726	3.88661
CNI 911F 73	6.15	3.833	3.649	9.044	0.669	59.614	65.764	3.17909
CNI 911F 74	6.259	3.686	3.3	9.175	0.715	61.082	67.341	3.6839
CNI 911F 75	6.413	3.932	3.778	9.565	0.754	59.306	65.719	4.27088
CNI 911F 76	6.588	4.418	3.819	9.224	0.793	59.334	65.922	4.5557
CNI 911F 77	6.167	4.626	3.49	9.863	0.802	61.857	68.024	4.9825
CNI 911F 78	6.092	3.552	3.335	9.164	0.73	61.475	67.567	3.83549
CNI 911F 79	6.187	4.285	3.998	9.376	0.957	59.116	65.303	6.74421
CNI 911F 80	6.476	4.004	3.939	9.235	0.793	60.004	66.48	4.56114
CNI 911F 81	6.195	4.206	3.345	9.632	0.939	61.081	67.276	6.67018
CNI 911F 82	6.34	3.778	3.37	9.228	0.802	59.387	65.727	4.66172
CNI 911F 83	6.15	3.77	3.515	9.388	0.806	58.439	64.589	4.78997
CNI 911F 84	6.547	4.02	3.751	9.589	0.89	60.742	67.289	5.96545
CNI 911F 85	6.397	4.208	3.955	9.189	1.057	60.415	66.812	8.06321
CNI 911F 86	6.347	4.137	3.865	9.59	0.88	60.528	66.875	5.83276
CNI 911F 87	5.934	3.947	3.423	9.753	0.811	59.475	65.409	5.03814
CNI 911F 88	6.279	4.285	3.463	9.398	0.921	59.5	65.779	6.26101
CNI 911F 89	6.089	4.189	3.536	9.577	0.941	60.481	66.57	6.66037
CNI 911F 90	6.126	3.858	3.538	9.21	0.725	59.743	65.869	3.80212
CNI 911F 91	6.16	3.79	3.337	9.566	0.745	58.654	64.814	4.16997
CNI 911F 92	6.048	3.882	3.504	9.461	0.81	61.212	67.26	4.87525
CNI 911F 93	6.335	4.278	3.56	9.189	0.869	61.306	67.641	5.45001
CNI 911F 94	6.264	4.341	3.53	9.804	0.914	59.609	65.873	6.43259
CNI 911F 95	6.304	4.153	3.586	9.891	0.859	60.828	67.132	5.73214
CNI 911F 96	6.027	4.249	3.429	8.929	0.892	60.302	66.329	5.57985
CNI 911F 97	6.324	4.056	3.477	8.929	0.833	59.496	65.82	4.86612
CNI 911F 98	6.308	3.986	3.369	9.557	0.769	58.757	65.065	4.43879
CNI 911F 99	6.101	3.935	3.53	8.995	0.795	59.955	66.056	4.46504
CNI 911F 100	5.993	3.888	3.433	10.106	0.839	58.143	64.136	5.58719
Mean	6.28752	4.11352	3.58869	9.35082	0.83793	59.9836	66.2712	5.20492
SD	0.186653	0.240381	0.219714	0.44193	0.0818728	0.974724	0.997279	1.04901
Median	6.2795	4.114	3.561	9.362	0.83	59.972	66.188	5.06271
Max	6.714	4.664	4.028	10.618	1.057	61.857	68.127	8.06321
Min	5.698	3.552	2.863	8.108	0.669	57.414	63.966	3.17909
Range	1.016	1.112	1.165	2.51	0.388	4.443	4.161	4.88412
ACA C73C 1	4.563	3.28	2.36	3.68	0.881	45.051	49.614	2.24331
ACA C73C 2	4.663	3.14	2.22	3.409	1.08	45.485	50.148	3.12295
ACA C73C 3	4.968	3.337	2.419	3.3	0.955	42.295	47.263	2.3638
ACA C73C 4	5.051	3.586	2.645	3.658	0.967	40.252	45.303	2.6865
ACA C73C 5	5.056	3.683	2.436	3.688	1.047	41.129	46.185	3.17522
ACA C73C 6	4.959	3.569	2.311	3.705	1.16	46.826	51.785	3.91556
ACA C73C 7	5.085	4.136	2.465	3.281	0.89	46.159	51.244	2.04116
ACA C73C 8	4.846	3.755	2.499	3.715	1.202	46.065	50.911	4.21558
ACA C73C 9	4.647	3.402	2.298	3.139	1.228	42.013	46.66	3.71773
ACA C73C 10	4.6	3.168	2.211	3.612	1.163	45.483	50.083	3.83705
ACA C73C 11	4.733	3.537	2.339	3.631	1.047	44.287	49.02	3.12615
ACA C73C 12	4.939	3.78	2.316	3.717	0.987	40.246	45.185	2.84392
ACA C73C 13	4.978	3.52	2.486	3.245	1.081	43.47	48.448	2.97821
ACA C73C 14	5.042	3.278	2.682	3.625	1.054	43.986	49.028	3.16285
ACA C73C 15	4.403	3.114	2.232	3.392	0.939	44.389	48.792	2.34897
ACA C73C 16	5.348	3.494	2.154	3.208	1.056	47.922	53.27	2.80965
ACA C73C 17	5.263	3.986	2.498	3.139	1.043	46.58	51.843	2.68194
ACA C73C 18	4.575	3.448	2.222	2.807	1.118	43.399	47.974	2.7556
ACA C73C 19	4.847	3.082	2.204	3.789	1.003	41.642	46.489	2.99376
ACA C73C 20	4.7	3.097	2.234	3.275	0.898	40.706	45.406	2.07422
ACA C73C 21	4.545	3.298	2.187	3.3	0.955	40.7	45.245	2.3638
ACA C73C 22	4.601	3.114	2.154	3.179	0.96	39.893	44.494	2.30103
ACA C73C 23	5.122	3.549	2.482	3.031	1.099	46.95	52.072	2.87522
ACA C73C 24	4.841	3.19	2.437	3.854	0.913	42.681	47.522	2.52315
ACA C73C 25	5.079	3.525	2.478	3.628	1.053	41.624	46.703	3.15947
ACA C73C 26	4.765	2.992	2.21	3.145	0.941	43.812	48.577	2.18721
ACA C73C 27	4.78	3.288	2.546	3.976	0.953	40.344	45.124	2.8361
ACA C73C 28	5.127	3.583	2.316	3.017	1.024	41.795	46.922	2.48465
ACA C73C 29	4.629	3.38	2.329	3.567	1.057	44.26	48.889	3.12999
ACA C73C 30	4.852	3.244	2.123	3.143	1.027	44.922	49.774	2.60361
ACA C73C 31	4.661	3.484	2.163	3.317	1.037	41.39	46.051	2.80151
ACA C73C 32	5.017	3.516	2.345	3.502	1.148	48.092	53.109	3.62485
ACA C73C 33	4.645	3.602	2.373	3.345	0.996	43.838	48.483	2.60618
ACA C73C 34	4.945	3.257	2.34	3.416	1.067	42.014	46.959	3.05448
ACA C73C 35	4.816	3.738	2.336	3.624	1.094	42.905	47.721	3.40653
ACA C73C 36	5.147	3.281	2.508	3.079	1.084	45.34	50.487	2.84157
ACA C73C 37	4.586	3.161	2.192	3.237	0.972	41.729	46.315	2.40196
ACA C73C 38	5.142	3.058	2.389	3.364	1.06	41.922	47.064	2.96864
ACA C73C 39	4.829	3.31	2.415	3.188	1.056	48.408	53.237	2.79213
ACA C73C 40	4.493	2.962	2.431	3.637	0.891	46.255	50.748	2.26772
ACA C73C 41	4.64	3.685	2.098	3.611	1.06	44.855	49.495	3.18661
ACA C73C 42	5.243	3.785	2.51	3.542	1.048	46.049	51.292	3.05535
ACA C73C 43	4.788	2.992	2.032	3.961	1.05	47.852	52.64	3.42984
ACA C73C 44	4.818	3.033	2.349	4.12	0.885	42.074	46.892	2.53439
ACA C73C 45	4.581	3.253	2.241	3.664	0.931	45.801	50.382	2.49428
ACA C73C 46	4.799	3.299	2.479	3.858	1.086	45.393	50.192	3.57365
ACA C73C 47	4.999	3.422	2.321	3.863	0.992	48.151	53.15	2.98564
ACA C73C 48	4.903	3.779	2.309	3.753	1.038	42.448	47.351	3.17587
ACA C73C 49	4.631	3.107	2.262	3.128	0.812	44.624	49.255	1.61983
ACA C73C 50	4.561	3.387	2.187	3.521	1.04	46.083	50.644	2.99104
ACA C73C 51	4.349	3.226	2.129	3.129	0.884	46.177	50.526	1.92044
ACA C73C 52	4.904	3.338	2.122	3.368	1.064	45.866	50.77	2.99464
ACA C73C 53	4.694	3.357	2.292	3.517	1.148	48.292	52.986	3.64037
ACA C73C 54	4.951	3.293	2.24	3.624	0.873	42.783	47.734	2.16923
ACA C73C 55	4.943	3.39	2.279	3.357	0.899	44.587	49.53	2.13089
ACA C73C 56	4.649	3.586	2.134	3.187	0.872	44.986	49.635	1.90329
ACA C73C 57	4.692	3.459	2.179	3.644	0.948	41.618	46.31	2.57208
ACA C73C 58	5.025	3.513	2.439	3.064	0.964	46.214	51.239	2.23631
ACA C73C 59	5.066	3.744	2.452	3.276	1.004	46.148	51.214	2.59359
ACA C73C 60	4.794	3.509	2.213	2.582	0.931	43.136	47.93	1.7577
ACA C73C 61	4.962	3.648	2.139	3.537	0.955	47.39	52.352	2.53356
ACA C73C 62	4.905	3.064	2.419	3.557	0.916	46.831	51.736	2.34404
ACA C73C 63	4.959	3.67	2.267	3.29	0.922	45.255	50.214	2.19658
ACA C73C 64	4.695	3.367	2.454	3.561	0.925	46.736	51.431	2.39301
ACA C73C 65	4.694	3.519	2.268	3.611	0.997	41.198	45.892	2.81908
ACA C73C 66	5.119	3.521	2.25	3.242	0.882	48.393	53.512	1.9808
ACA C73C 67	5.094	3.363	2.201	3.787	1.072	48.802	53.896	3.41802
ACA C73C 68	5.302	3.651	2.335	3.019	0.948	45.554	50.856	2.13093
ACA C73C 69	5.184	3.409	2.44	3.221	0.933	47.908	53.092	2.20213
ACA C73C 70	4.862	3.301	2.186	3.586	0.851	45.041	49.903	2.03967
ACA C73C 71	4.759	3.143	2.145	3.221	1.025	48.027	52.786	2.65784
ACA C73C 72	4.6	3.433	2.162	3.223	0.822	43.58	48.18	1.71038
ACA C73C 73	5.056	3.35	2.448	3.223	0.979	48.989	54.045	2.42614
ACA C73C 74	5.22	3.163	2.505	3.796	1.124	49.145	54.365	3.76659
ACA C73C 75	4.598	3.093	2.285	3.592	0.968	47.674	52.272	2.64349
ACA C73C 76	4.764	3.331	2.176	3.451	0.954	42.858	47.622	2.46679
ACA C73C 77	4.864	3.506	2.442	2.759	0.855	44.831	49.695	1.58407
ACA C73C 78	4.568	3.047	2.296	3.632	0.934	40.283	44.851	2.48845
ACA C73C 79	4.543	3.197	2.202	3.415	0.831	41.595	46.138	1.85218
ACA C73C 80	4.593	3.319	2.376	3.265	0.992	43.21	47.803	2.52346
ACA C73C 81	4.501	3.218	2.148	3.172	1.05	41.817	46.318	2.74664
ACA C73C 82	4.744	3.161	2.443	3.53	0.938	49.088	53.832	2.43933
ACA C73C 83	4.691	3.529	2.384	3.312	1.053	46.615	51.306	2.88428
ACA C73C 84	4.796	3.202	2.229	3.228	0.947	43.753	48.549	2.27365
ACA C73C 85	4.583	3.201	2.152	3.523	0.868	47.906	52.489	2.08469
ACA C73C 86	4.825	3.059	2.144	3.385	0.829	43.476	48.301	1.82708
ACA C73C 87	5.271	3.663	2.774	3.41	0.926	48.888	54.159	2.2965
ACA C73C 88	4.641	3.465	2.361	3.562	0.997	45.895	50.536	2.78083
ACA C73C 89	5.299	3.561	2.5	3.784	0.959	47.514	52.813	2.73324
ACA C73C 90	5.115	3.343	2.417	3.655	0.989	50.98	56.095	2.80782
ACA C73C 91	5.25	3.457	2.47	3.51	0.924	47.384	52.634	2.35364
ACA C73C 92	5.282	3.472	2.319	3.618	0.948	46.007	51.289	2.55373
ACA C73C 93	4.925	3.527	2.345	3.526	0.922	41.082	46.007	2.35415
ACA C73C 94	4.914	3.47	2.453	3.139	1.07	44.871	49.785	2.8226
ACA C73C 95	4.69	3.677	2.249	3.516	0.863	49.636	54.326	2.05665
ACA C73C 96	4.964	3.376	2.187	3.435	0.918	42.195	47.159	2.27354
ACA C73C 97	4.92	3.313	2.313	3.419	1.02	43.771	48.691	2.79376
ACA C73C 98	4.973	3.262	2.106	2.947	0.849	42.483	47.456	1.66834
ACA C73C 99	4.792	3.585	2.117	3.122	0.951	46.701	51.493	2.2176
ACA C73C 100	5.189	3.331	2.496	3.69	1.067	45.65	50.839	3.29948
Mean	4.85624	3.39048	2.31855	3.42804	0.98688	44.7841	49.6403	2.64734
SD	0.231381	0.227345	0.142515	0.276045	0.0891296	2.629	2.70242	0.543759
Median	4.8435	3.3715	2.3145	3.427	0.9755	44.954	49.7345	2.5986
Max	5.348	4.136	2.774	4.12	1.228	50.98	56.095	4.21558
Min	4.349	2.962	2.032	2.582	0.812	39.893	44.494	1.58407
Range	0.999	1.174	0.742	1.538	0.416	11.087	11.601	2.63151
ACA ADD7 1	5.399	3.358	2.575	3.614	1.001	46.092	51.491	2.84411
ACA ADD7 2	5.236	3.308	2.874	3.3	0.882	49.8	55.036	2.01623
ACA ADD7 3	5.188	3.317	2.491	3.396	0.846	46.893	52.081	1.90897
ACA ADD7 4	5.031	3.332	2.441	3.782	0.867	44.726	49.757	2.2328
ACA ADD7 5	5.18	3.629	2.607	3.684	0.89	43.101	48.281	2.29187
ACA ADD7 6	5.21	3.381	2.781	3.874	0.871	50.598	55.808	2.30827
ACA ADD7 7	5.237	3.537	2.886	3.834	0.888	45.888	51.125	2.37448
ACA ADD7 8	4.938	3.191	2.552	4.358	0.827	48.162	53.1	2.34093
ACA ADD7 9	4.982	3.29	2.349	3.343	0.856	44.745	49.727	1.92386
ACA ADD7 10	4.995	3.237	2.495	2.908	0.957	44.276	49.271	2.09174
ACA ADD7 11	5.132	3.061	2.381	3.505	0.856	44.784	49.916	2.01709
ACA ADD7 12	4.798	2.981	2.244	3.395	0.851	44.104	48.902	1.93103
ACA ADD7 13	4.856	3.282	2.233	2.927	0.851	40.721	45.577	1.66484
ACA ADD7 14	4.686	3.334	2.421	3.36	0.853	45.622	50.308	1.92011
ACA ADD7 15	4.818	3.402	2.222	3.6	0.962	47.318	52.136	2.61663
ACA ADD7 16	4.872	3.062	2.379	3.912	0.906	49.409	54.281	2.522
ACA ADD7 17	4.835	3.135	2.16	3.566	0.832	44.25	49.085	1.93873
ACA ADD7 18	4.587	3.172	2.274	3.268	0.872	44.544	49.131	1.95166
ACA ADD7 19	4.665	3.215	2.301	4.211	0.88	43.846	48.511	2.56118
ACA ADD7 20	5.355	3.571	2.667	4.16	1.023	49.75	55.105	3.41928
ACA ADD7 21	4.655	3.346	2.509	4.035	0.832	43.215	47.87	2.19371
ACA ADD7 22	4.932	3.394	2.445	3.526	1.003	47.413	52.345	2.78595
ACA ADD7 23	5.196	3.363	2.776	4.244	1.122	49.579	54.775	4.19615
ACA ADD7 24	4.627	3.203	2.395	3.585	1.068	45.502	50.129	3.2116
ACA ADD7 25	5.075	3.172	2.245	3.543	1.053	44.163	49.238	3.08544
ACA ADD7 26	5.265	3.09	2.504	3.489	0.904	43.275	48.54	2.23938
ACA ADD7 27	5.547	3.331	2.598	3.668	1.077	43.387	48.934	3.34157
ACA ADD7 28	5.307	3.46	2.37	3.353	0.972	45.735	51.042	2.48803
ACA ADD7 29	5.271	3.345	2.784	3.39	0.879	45.892	51.163	2.05716
ACA ADD7 30	4.827	3.21	2.385	3.267	0.861	44.876	49.703	1.90215
ACA ADD7 31	5.282	3.348	2.404	3.595	0.981	44.443	49.725	2.71723
ACA ADD7 32	5.222	3.562	2.507	3.586	0.991	44.005	49.227	2.76597
ACA ADD7 33	4.803	3.159	2.331	3.523	0.836	45.743	50.546	1.93382
ACA ADD7 34	4.807	3.339	2.144	3.164	0.904	44.209	49.016	2.03078
ACA ADD7 35	4.82	3.558	2.509	3.508	0.989	43.726	48.546	2.6949
ACA ADD7 36	4.873	3.29	2.124	3.246	0.972	48.9	53.773	2.40863
ACA ADD7 37	5.2	3.638	2.812	3.512	0.966	45.127	50.327	2.57394
ACA ADD7 38	4.881	2.997	2.536	3.641	0.926	43.217	48.098	2.45207
ACA ADD7 39	4.924	3.23	2.609	3.28	0.953	46.542	51.466	2.33964
ACA ADD7 40	5.132	3.439	2.451	3.487	0.897	46.145	51.277	2.20357
ACA ADD7 41	4.854	3.102	2.229	3.403	0.978	46.355	51.209	2.5564
ACA ADD7 42	5.139	3.246	2.55	3.328	0.853	49.272	54.411	1.90183
ACA ADD7 43	4.884	3.223	2.314	3.697	0.85	45.132	50.016	2.09786
ACA ADD7 44	4.992	3.225	2.485	3.489	0.956	44.696	49.688	2.50442
ACA ADD7 45	5.106	3.315	2.387	3.623	0.989	44.706	49.812	2.78324
ACA ADD7 46	5.007	3.461	2.434	3.631	0.956	46.997	52.004	2.60635
ACA ADD7 47	5.037	3.481	2.531	3.28	0.981	46.965	52.002	2.47914
ACA ADD7 48	5.149	3.309	2.648	3.525	0.965	44.086	49.235	2.57812
ACA ADD7 49	5.078	3.331	2.394	3.606	0.887	46.76	51.838	2.22824
ACA ADD7 50	4.713	3.311	2.258	3.36	0.999	45	49.713	2.63366
ACA ADD7 51	4.831	3.286	2.301	3.82	0.915	46.722	51.553	2.51186
ACA ADD7 52	5.001	3.201	2.179	3.522	0.96	44.669	49.67	2.5493
ACA ADD7 53	4.882	3.336	2.278	3.652	0.883	44.535	49.417	2.23636
ACA ADD7 54	5.028	3.2	2.315	3.467	0.866	44.836	49.864	2.04211
ACA ADD7 55	4.782	3.463	2.373	3.743	0.795	44.353	49.135	1.85799
ACA ADD7 56	4.75	3.28	2.395	3.387	0.928	45.143	49.893	2.29087
ACA ADD7 57	5.007	3.444	2.553	3.502	0.889	45.96	50.967	2.17375
ACA ADD7 58	5.493	3.463	2.571	3.839	0.928	47.665	53.158	2.59659
ACA ADD7 59	4.716	3.156	2.251	3.572	0.803	44.727	49.443	1.80897
ACA ADD7 60	5.122	3.484	2.482	3.439	0.924	46.493	51.615	2.30604
ACA ADD7 61	5.086	3.363	2.204	3.371	0.875	46.155	51.241	2.02705
ACA ADD7 62	5.148	3.503	2.324	3.428	0.876	46.5	51.648	2.06604
ACA ADD7 63	4.8	3.39	2.377	3.787	0.993	46.943	51.743	2.93281
ACA ADD7 64	5.168	3.335	2.462	3.45	0.779	44.083	49.251	1.64431
ACA ADD7 65	4.861	3.28	2.267	3.331	0.908	44.061	48.922	2.15693
ACA ADD7 66	4.825	3.316	2.204	3.423	0.924	46.536	51.361	2.29531
ACA ADD7 67	5.012	3.372	2.42	3.737	0.785	43.711	48.723	1.80864
ACA ADD7 68	5.033	3.128	2.489	3.407	0.785	43.565	48.598	1.64893
ACA ADD7 69	4.999	3.039	2.138	3.242	0.775	43.468	48.467	1.52935
ACA ADD7 70	5.028	3.293	2.453	3.456	0.777	44.221	49.249	1.63872
ACA ADD7 71	4.936	3.098	2.484	3.318	0.728	46.75	51.686	1.38111
ACA ADD7 72	4.974	3.223	2.335	3.508	0.821	44.318	49.292	1.8571
ACA ADD7 73	4.945	3.44	2.43	3.469	0.822	45.72	50.665	1.84093
ACA ADD7 74	4.947	3.106	2.303	3.197	0.802	44.84	49.787	1.61503
ACA ADD7 75	5.188	3.433	2.448	3.512	0.973	44.982	50.17	2.61138
ACA ADD7 76	4.959	3.486	2.337	3.595	0.728	46.489	51.448	1.49641
ACA ADD7 77	5.041	3.55	2.408	3.552	0.879	46.753	51.794	2.15546
ACA ADD7 78	5.205	3.565	2.332	3.359	0.848	45.498	50.703	1.89711
ACA ADD7 79	5.105	3.292	2.488	3.628	0.781	46.63	51.735	1.73804
ACA ADD7 80	5.035	3.291	2.401	3.483	0.861	47.07	52.105	2.02791
ACA ADD7 81	4.997	3.391	2.266	3.744	0.962	47.065	52.062	2.7213
ACA ADD7 82	5.221	3.522	2.558	4.009	0.962	47.681	52.902	2.91391
ACA ADD7 83	5.125	3.149	2.235	3.268	0.856	44.683	49.808	1.8807
ACA ADD7 84	4.951	3.322	2.455	3.4	0.948	46.418	51.369	2.39986
ACA ADD7 85	4.84	3.065	2.104	3.45	1.025	47.355	52.195	2.8468
ACA ADD7 86	5.231	3.569	2.665	3.463	0.912	46.291	51.522	2.26221
ACA ADD7 87	4.885	3.647	2.547	3.422	0.916	46.007	50.892	2.25507
ACA ADD7 88	5.381	3.436	2.66	3.715	0.865	43.325	48.706	2.18314
ACA ADD7 89	4.955	3.294	2.49	3.629	0.852	43.479	48.434	2.06898
ACA ADD7 90	5.356	3.455	2.552	3.743	0.85	43.733	49.089	2.12397
ACA ADD7 91	5.338	3.29	2.352	3.538	0.958	46.997	52.335	2.55023
ACA ADD7 92	4.956	3.458	2.339	3.408	0.915	44.533	49.489	2.24095
ACA ADD7 93	4.986	3.669	2.475	3.555	0.821	44.029	49.015	1.88198
ACA ADD7 94	4.883	3.179	2.167	3.599	0.82	46.397	51.28	1.90064
ACA ADD7 95	4.982	3.436	2.233	3.444	0.911	43.491	48.473	2.24486
ACA ADD7 96	4.815	3.232	2.275	3.441	0.968	43.652	48.467	2.53236
ACA ADD7 97	5.246	3.261	2.419	3.617	0.991	44.188	49.434	2.78988
ACA ADD7 98	4.858	3.316	2.191	3.547	0.867	47.679	52.537	2.09406
ACA ADD7 99	4.887	3.298	2.228	3.654	1.011	44.834	49.721	2.93333
ACA ADD7 100	4.856	3.426	2.272	3.688	0.947	45.055	49.911	2.59765
Mean	5.01261	3.32504	2.41486	3.54111	0.90339	45.5398	50.5524	2.29031
SD	0.19782	0.15211	0.169055	0.24033	0.0774238	1.75965	1.79976	0.453614
Median	4.996	3.3165	2.4025	3.512	0.8935	45.1295	50.0725	2.24016
Max	5.547	3.669	2.886	4.358	1.122	50.598	55.808	4.19615
Min	4.587	2.981	2.104	2.908	0.728	40.721	45.577	1.38111
Range	0.96	0.688	0.782	1.45	0.394	9.877	10.231	2.81504
ACH 44AF 1	5.507	3.319	2.715	6.969	1.134	61.878	67.385	7.0386
ACH 44AF 2	5.095	3.36	2.818	7.545	1.035	58.939	64.034	6.3479
ACH 44AF 3	4.946	3.333	2.688	7.616	1.02	58.128	63.074	6.22325
ACH 44AF 4	5.3	3.236	2.948	7.474	0.851	60.543	65.843	4.25111
ACH 44AF 5	5.371	3.424	2.807	7.035	1.07	59.827	65.198	6.32589
ACH 44AF 6	4.628	3.428	2.45	7.182	1.155	54.837	59.465	7.52487
ACH 44AF 7	5.677	3.305	2.665	7.368	1.053	55.3	60.977	6.41647
ACH 44AF 8	5.183	3.412	2.602	6.666	1.053	58.656	63.839	5.80513
ACH 44AF 9	5.248	3.339	2.996	7.595	1.241	58.265	63.513	9.18674
ACH 44AF 10	5.13	3.009	2.71	7.87	1.108	55.75	60.88	7.58829
ACH 44AF 11	5.161	3.688	2.589	7.366	1.157	60.347	65.508	7.74441
ACH 44AF 12	5.057	3.379	2.254	6.838	1.111	60.249	65.306	6.62899
ACH 44AF 13	5.348	2.979	2.304	7.719	0.862	58.315	63.663	4.5047
ACH 44AF 14	5.188	3.452	2.403	7.39	0.862	56.878	62.066	4.3127
ACH 44AF 15	5.018	3.418	2.603	7.985	1.004	61.093	66.111	6.32168
ACH 44AF 16	5.785	3.157	2.646	7.397	0.806	59.484	65.269	3.77412
ACH 44AF 17	5.406	3.096	2.63	7.87	0.924	60.109	65.515	5.27726
ACH 44AF 18	5.483	3.208	2.953	7.278	1.107	59.086	64.569	7.00482
ACH 44AF 19	5.189	3.14	2.625	7.463	0.962	58.726	63.915	5.42442
ACH 44AF 20	5.301	3.28	2.906	7.16	0.858	58.791	64.092	4.13978
ACH 44AF 21	5.048	3.346	2.859	6.942	0.946	57.223	62.271	4.87929
ACH 44AF 22	5.164	3.323	2.698	6.925	0.998	55.504	60.668	5.41715
ACH 44AF 23	5.028	3.348	2.789	7.715	1.053	59.624	64.652	6.71866
ACH 44AF 24	5.719	3.701	2.963	7.838	1.213	56.913	62.632	9.05768
ACH 44AF 25	5.179	3.416	3.053	7.442	0.915	57.042	62.221	4.89352
ACH 44AF 26	5.245	3.253	2.42	6.368	1.015	53.848	59.093	5.15258
ACH 44AF 27	5.148	3.532	2.858	8.216	0.965	57.273	62.421	6.00904
ACH 44AF 28	5.439	3.494	2.47	7.091	0.81	59.804	65.243	3.65399
ACH 44AF 29	5.824	3.277	2.254	7.099	0.958	58.409	64.233	5.11703
ACH 44AF 30	4.933	2.972	2.166	6.961	0.986	57.673	62.606	5.31515
ACH 44AF 31	4.941	3.282	2.548	6.873	0.976	56.081	61.022	5.14204
ACH 44AF 32	5.161	3.608	2.646	7.448	0.914	61.17	66.331	4.88677
ACH 44AF 33	5.039	3.312	2.59	7.783	0.94	58.357	63.396	5.40123
ACH 44AF 34	5.084	3.673	2.531	7.403	0.942	57.08	62.164	5.1594
ACH 44AF 35	4.805	3.312	2.286	7.339	0.925	61.632	66.437	4.93185
ACH 44AF 36	5.267	3.253	2.403	7.366	0.957	55.63	60.897	5.29841
ACH 44AF 37	4.85	3.191	1.804	7.429	0.924	59.666	64.516	4.98155
ACH 44AF 38	5.064	3.13	2.4	6.862	1.119	56.549	61.613	6.7484
ACH 44AF 39	4.876	3.135	2.4	8.026	0.891	60.588	65.464	5.00431
ACH 44AF 40	5.272	3.478	2.531	7.039	0.901	60.253	65.525	4.48797
ACH 44AF 41	5.396	3.26	2.483	7.363	1.089	55.369	60.765	6.85805
ACH 44AF 42	5.231	3.381	2.329	7.302	0.882	60.391	65.622	4.46138
ACH 44AF 43	5.1	2.841	2.454	7.428	0.819	58.933	64.033	3.91318
ACH 44AF 44	4.978	3.02	2.431	6.62	1.019	55.057	60.035	5.39879
ACH 44AF 45	4.984	2.99	1.988	7.525	1.064	60.091	65.075	6.69082
ACH 44AF 46	5.263	3.178	2.529	7.081	0.942	59.062	64.325	4.93499
ACH 44AF 47	5.343	3.174	2.762	6.678	0.915	57.989	63.332	4.39115
ACH 44AF 48	5.367	3.14	2.811	6.783	1.053	57.046	62.413	5.90702
ACH 44AF 49	5.041	2.927	2.548	7.365	0.946	56.573	61.614	5.1766
ACH 44AF 50	5.279	3.309	2.729	7.2	0.99	60.814	66.093	5.54233
ACH 44AF 51	5.189	3.351	2.703	6.725	1.029	60.785	65.974	5.59259
ACH 44AF 52	5.204	3.384	2.579	7.536	1.133	59.414	64.618	7.59785
ACH 44AF 53	4.879	3.099	2.277	7.121	0.991	59.247	64.126	5.4926
ACH 44AF 54	4.929	3.263	2.095	6.917	0.968	59.434	64.363	5.09048
ACH 44AF 55	5.176	3.117	2.549	7.428	0.978	60.017	65.193	5.58007
ACH 44AF 56	5.041	3.08	2.419	7.548	0.829	60.923	65.964	4.07409
ACH 44AF 57	5.031	3.052	2.397	7.536	0.93	58.301	63.332	5.11914
ACH 44AF 58	4.983	3.258	2.348	7.255	0.926	58.905	63.888	4.88595
ACH 44AF 59	4.85	3.331	2.022	7.356	0.909	60.67	65.52	4.77375
ACH 44AF 60	4.808	3.26	2.255	7.389	0.918	61.055	65.863	4.89059
ACH 44AF 61	5.284	3.323	2.373	7.486	1.099	58.818	64.102	7.10125
ACH 44AF 62	5.251	3.194	2.547	7.669	0.98	60.854	66.105	5.7847
ACH 44AF 63	4.8	3.27	2.194	7.466	0.89	58.947	63.747	4.6447
ACH 44AF 64	5.35	3.334	3.119	7.624	0.872	57.985	63.335	4.55308
ACH 44AF 65	5.514	3.569	2.761	7.341	1.007	59.934	65.448	5.84661
ACH 44AF 66	4.761	3.174	2.596	7.106	0.966	59.146	63.907	5.20798
ACH 44AF 67	5.187	3.332	2.352	7.171	0.91	57.679	62.866	4.66393
ACH 44AF 68	4.798	3.19	2.435	7.668	1.025	60.703	65.501	6.32732
ACH 44AF 69	4.938	3.233	2.362	7.591	0.965	60.672	65.61	5.55192
ACH 44AF 70	4.911	3.162	2.421	7.334	0.847	58.583	63.494	4.13235
ACH 44AF 71	4.806	3.065	2.132	7.532	0.854	58.941	63.747	4.31436
ACH 44AF 72	4.804	3.175	2.092	7.693	0.991	57.863	62.667	5.9338
ACH 44AF 73	5.23	3.321	2.432	7.747	0.879	58.783	64.013	4.70112
ACH 44AF 74	4.921	3.252	2.354	7.257	0.884	58.167	63.088	4.45401
ACH 44AF 75	5.308	3.557	2.36	7.461	1.011	60.826	66.134	5.98948
ACH 44AF 76	5.237	3.255	2.119	7.61	0.939	58.317	63.554	5.26994
ACH 44AF 77	5.257	3.509	2.45	7.752	0.962	57.451	62.708	5.63448
ACH 44AF 78	4.979	3.037	2.276	7.254	0.901	57.861	62.84	4.62506
ACH 44AF 79	5.502	3.227	2.674	7.181	1.065	58.511	64.013	6.39697
ACH 44AF 80	5.405	3.583	2.402	7.51	0.892	61.67	67.075	4.6931
ACH 44AF 81	4.776	2.951	2.372	7.318	0.861	56.434	61.21	4.26077
ACH 44AF 82	5.362	3.289	2.565	7.406	1.027	61.075	66.437	6.135
ACH 44AF 83	5.427	3.124	2.164	7.171	0.939	58.743	64.17	4.96593
ACH 44AF 84	5.55	3.344	2.604	7.24	0.818	59.783	65.333	3.80483
ACH 44AF 85	4.933	3.109	2.605	7.517	0.839	56.607	61.54	4.15584
ACH 44AF 86	5.086	3.299	2.437	7.195	0.767	60.764	65.85	3.32439
ACH 44AF 87	5.262	3.098	2.538	7.056	0.996	58.611	63.873	5.49752
ACH 44AF 88	5.136	3.297	2.427	7.145	1.035	67.462	72.598	6.01136
ACH 44AF 89	5.116	3.385	2.527	7.319	0.904	60.21	65.326	4.69763
ACH 44AF 90	4.931	2.987	2.301	7.277	0.948	57.176	62.107	5.1364
ACH 44AF 91	5.198	2.95	2.564	7.125	1.04	57.623	62.821	6.05259
ACH 44AF 92	5.234	3.164	2.228	6.981	0.871	59.66	64.894	4.15953
ACH 44AF 93	4.874	3.214	2.174	7.229	0.976	59.577	64.451	5.40839
ACH 44AF 94	5.383	3.318	2.605	7.53	0.855	61.427	66.81	4.32332
ACH 44AF 95	4.801	3.525	2.326	7.316	1.031	61.663	66.464	6.10775
ACH 44AF 96	5.258	3.373	2.406	7.281	0.966	62.447	67.705	5.33624
ACH 44AF 97	5.325	3.165	2.599	7.332	0.896	56.419	61.744	4.62305
ACH 44AF 98	5.205	3.387	2.406	7.682	0.885	58.546	63.751	4.72553
ACH 44AF 99	5.471	3.267	2.781	7.276	1.004	60.991	66.462	5.76036
ACH 44AF 100	5.248	3.267	2.823	7.995	0.956	60.854	66.102	5.73884
Mean	5.15998	3.26688	2.50592	7.33951	0.96604	58.9338	64.0938	5.4252
SD	0.238806	0.173425	0.246008	0.326403	0.0935442	2.01267	2.03162	1.08319
Median	5.181	3.2685	2.505	7.3595	0.96	58.936	64.063	5.2736
Max	5.824	3.701	3.119	8.216	1.241	67.462	72.598	9.18674
Min	4.628	2.841	1.804	6.368	0.767	53.848	59.093	3.32439
Range	1.196	0.86	1.315	1.848	0.474	13.614	13.505	5.86235
ABE C97C 1	5.245	2.905	2.279	6.924	0.929	67.487	72.732	4.6933
ABE C97C 2	4.931	2.732	2.385	6.892	0.811	68.154	73.085	3.56022
ABE C97C 3	5.033	2.511	2.338	6.554	0.798	67.294	72.327	3.27795
ABE C97C 4	5.178	2.837	2.128	6.739	0.754	68.52	73.698	3.00904
ABE C97C 5	5.151	2.55	1.957	6.481	0.85	66.063	71.214	3.67764
ABE C97C 6	5.124	2.659	2.258	6.398	0.789	66.461	71.585	3.12815
ABE C97C 7	5.23	2.745	2.106	6.455	0.706	65.111	70.341	2.52694
ABE C97C 8	4.989	2.732	2.089	6.66	0.859	65.325	70.314	3.85967
ABE C97C 9	5.15	2.839	2.523	6.908	0.898	66.703	71.853	4.37517
ABE C97C 10	5.259	2.731	2.381	6.632	0.807	68.995	74.254	3.3922
ABE C97C 11	4.954	2.615	2.11	6.536	0.892	65.784	70.738	4.08443
ABE C97C 12	5.329	2.85	2.593	6.62	0.914	67.492	72.821	4.3435
ABE C97C 13	5.008	2.614	2.175	6.042	0.871	65.129	70.137	3.60004
ABE C97C 14	4.974	2.734	2.191	6.412	0.859	64.805	69.779	3.71595
ABE C97C 15	5.164	2.601	2.334	6.339	0.969	67.553	72.717	4.67475
ABE C97C 16	5.38	2.789	2.35	6.61	0.939	64.573	69.953	4.57744
ABE C97C 17	5.3	2.665	2.126	6.468	0.886	64.92	70.22	3.98774
ABE C97C 18	4.986	2.886	2.209	6.453	0.865	66.499	71.485	3.79213
ABE C97C 19	5.34	2.524	2.229	6.632	0.815	64.564	69.904	3.45979
ABE C97C 20	5.295	2.733	2.228	6.72	0.844	66.785	72.08	3.75962
ABE C97C 21	5.405	2.68	2.315	6.296	0.879	67.127	72.532	3.82061
ABE C97C 22	5.175	2.529	2.189	6.228	0.859	65.857	71.032	3.60932
ABE C97C 23	5.093	2.712	2.122	6.732	0.841	66.519	71.612	3.73961
ABE C97C 24	5.19	2.661	2.343	5.95	0.829	65.614	70.804	3.21156
ABE C97C 25	5.197	2.764	2.273	6.886	0.929	66.909	72.106	4.66754
ABE C97C 26	5.05	2.79	2.17	6.721	0.848	64.309	69.359	3.79591
ABE C97C 27	5.353	2.817	2.315	6.715	0.875	64.222	69.575	4.03787
ABE C97C 28	5.326	2.687	2.282	6.884	0.885	65.115	70.441	4.23465
ABE C97C 29	5.337	2.587	2.156	7.034	0.914	66.247	71.584	4.61514
ABE C97C 30	5.222	2.633	2.269	6.615	0.835	64.785	70.007	3.62237
ABE C97C 31	5.422	2.814	2.295	6.552	0.883	66.38	71.802	4.01222
ABE C97C 32	5.14	2.847	2.31	6.211	0.799	66.359	71.499	3.11419
ABE C97C 33	4.792	2.557	2.244	6.594	0.811	65.207	69.999	3.40628
ABE C97C 34	5.47	2.429	2.183	6.371	0.875	68.466	73.936	3.83101
ABE C97C 35	5.138	2.796	2.257	6.517	0.888	64.637	69.775	4.03612
ABE C97C 36	5.519	2.527	2.153	6.602	0.764	63.289	68.808	3.02658
ABE C97C 37	5.021	2.694	2.183	6.65	0.831	64.546	69.567	3.60673
ABE C97C 38	5.438	2.555	2.343	6.627	0.842	66.067	71.505	3.69004
ABE C97C 39	5.25	2.607	2.245	6.596	0.819	64.022	69.272	3.47487
ABE C97C 40	5.311	2.794	2.327	6.663	0.79	63.635	68.946	3.26598
ABE C97C 41	5.12	2.579	2.154	6.486	0.892	64.093	69.213	4.05319
ABE C97C 42	5.42	2.762	2.177	6.893	0.843	66.652	72.072	3.84728
ABE C97C 43	4.959	2.722	2.233	6.585	0.813	66.379	71.338	3.41843
ABE C97C 44	5.351	2.703	2.465	7.133	0.909	67.551	72.902	4.62903
ABE C97C 45	5.049	2.739	2.158	6.56	0.831	65.393	70.442	3.55792
ABE C97C 46	5.22	2.617	2.376	6.928	0.811	66.316	71.536	3.57882
ABE C97C 47	4.921	2.695	2.416	6.622	0.847	66.211	71.132	3.73118
ABE C97C 48	5.322	2.788	2.419	6.694	0.823	66.116	71.438	3.56103
ABE C97C 49	5.08	2.706	2.259	6.235	0.882	62.728	67.808	3.80946
ABE C97C 50	5.16	2.668	2.265	6.379	0.956	66.791	71.951	4.57887
ABE C97C 51	5.506	2.662	2.356	6.831	0.749	68.901	74.407	3.0098
ABE C97C 52	5.144	2.599	2.336	6.552	0.767	64.981	70.125	3.02729
ABE C97C 53	5.232	2.764	2.332	6.874	0.743	67.677	72.909	2.98042
ABE C97C 54	4.959	2.638	2.3	6.642	0.771	64.673	69.632	3.10097
ABE C97C 55	5.359	2.749	2.49	6.851	0.918	65.973	71.332	4.5345
ABE C97C 56	5.337	2.676	2.324	6.813	0.789	64.662	69.999	3.33106
ABE C97C 57	5.162	2.744	2.425	6.512	0.847	67.93	73.092	3.6692
ABE C97C 58	5.302	2.662	2.193	5.97	0.75	65.266	70.568	2.63747
ABE C97C 59	5.281	2.632	2.318	6.567	0.783	65.877	71.158	3.16214
ABE C97C 60	5.324	2.596	2.163	6.456	0.823	64.556	69.88	3.43442
ABE C97C 61	5.323	2.945	2.456	6.632	0.939	64.341	69.664	4.59267
ABE C97C 62	5.477	2.827	2.484	6.671	0.801	66.169	71.646	3.3616
ABE C97C 63	5.281	2.817	2.489	6.615	0.791	64	69.281	3.25067
ABE C97C 64	5.024	2.827	2.459	6.542	0.833	63.933	68.957	3.56525
ABE C97C 65	5.15	2.889	2.13	6.489	0.869	65.81	70.96	3.84864
ABE C97C 66	5.065	2.987	2.477	6.568	0.939	65.18	70.245	4.54835
ABE C97C 67	5.189	2.957	2.307	6.865	0.783	64.643	69.832	3.30563
ABE C97C 68	5.054	2.558	2.357	6.283	0.812	65.021	70.075	3.25364
ABE C97C 69	5.189	2.767	2.371	6.866	0.789	67.077	72.266	3.35697
ABE C97C 70	5.214	2.748	2.355	6.473	0.778	65.802	71.016	3.07719
ABE C97C 71	5.348	2.538	2.228	6.325	0.766	64.721	70.069	2.91479
ABE C97C 72	5.251	2.742	2.293	6.382	0.831	65.146	70.397	3.46138
ABE C97C 73	4.99	2.729	2.238	6.557	0.701	63.258	68.248	2.53064
ABE C97C 74	5.314	2.551	2.4	6.716	0.85	65.207	70.521	3.811
ABE C97C 75	4.855	2.43	2.211	6.573	0.759	65.222	70.077	2.97397
ABE C97C 76	5.694	2.608	2.296	6.271	0.754	64.797	70.491	2.80007
ABE C97C 77	5.466	2.78	2.356	6.36	0.763	65.372	70.838	2.90801
ABE C97C 78	4.982	2.66	2.204	5.796	0.866	64.272	69.254	3.41393
ABE C97C 79	5.175	2.619	2.125	6.334	0.848	64.278	69.453	3.57734
ABE C97C 80	5.095	2.515	2.058	6.45	0.787	63.773	68.868	3.13761
ABE C97C 81	5.372	2.746	2.262	6.3	0.771	65.303	70.675	2.9413
ABE C97C 82	5.272	2.742	2.402	6.002	0.715	64.333	69.605	2.40989
ABE C97C 83	5.319	2.752	2.389	6.989	0.789	65.031	70.35	3.41711
ABE C97C 84	5.115	2.639	2.269	6.626	0.739	69.924	75.039	2.84204
ABE C97C 85	5.189	2.629	2.329	6.626	0.744	65.263	70.452	2.88063
ABE C97C 86	4.98	2.684	2.135	6.557	0.831	65.982	70.962	3.55629
ABE C97C 87	4.971	2.586	2.136	6.381	0.844	64.269	69.24	3.56996
ABE C97C 88	5.398	2.685	2.248	6.594	0.862	65.983	71.381	3.84816
ABE C97C 89	5.232	2.712	2.233	6.489	0.701	63.668	68.9	2.5044
ABE C97C 90	5.192	2.789	2.225	6.663	0.821	65.01	70.202	3.52733
ABE C97C 91	5.308	2.731	2.227	6.744	0.692	65.711	71.019	2.53641
ABE C97C 92	4.941	2.771	2.233	6.38	0.758	64.077	69.018	2.87905
ABE C97C 93	5.344	2.83	2.319	7.001	0.823	69.731	75.075	3.72434
ABE C97C 94	5.114	2.675	2.198	6.681	0.796	64.713	69.827	3.32474
ABE C97C 95	4.987	2.747	2.143	6.384	0.76	65.571	70.558	2.89608
ABE C97C 96	4.979	2.606	2.274	6.375	0.796	64.929	69.908	3.17246
ABE C97C 97	4.989	2.708	2.038	6.302	0.772	66.581	71.57	2.94987
ABE C97C 98	5.507	2.794	2.345	6.291	0.837	64.08	69.587	3.46147
ABE C97C 99	5.241	2.675	2.213	6.372	0.82	65.757	70.998	3.36506
ABE C97C 100	5.126	2.594	2.124	6.656	0.855	63.079	68.205	3.82151
Mean	5.19789	2.70022	2.27158	6.55683	0.82583	65.6327	70.8306	3.53284
SD	0.17038	0.110911	0.116308	0.243304	0.0604141	1.44653	1.47435	0.547807
Median	5.191	2.707	2.267	6.5705	0.826	65.314	70.5395	3.54181
Max	5.694	2.987	2.593	7.133	0.969	69.924	75.075	4.6933
Min	4.792	2.429	1.957	5.796	0.692	62.728	67.808	2.40989
Range	0.902	0.558	0.636	1.337	0.277	7.196	7.267	2.28341
